# Supplementary material for: Distinct dynein complexes defined by DYNLRB1 and DYNLRB2 regulate mitotic and male meiotic spindle bipolarity
Source: Nat Commun. 2023 Mar 27;14:1715. doi: 10.1038/s41467-023-37370-7 (PMC10042829; doi:10.1038/s41467-023-37370-7)
Supplement: Supplementary file 4 — Supplementary Data 1 [file 41467_2023_37370_MOESM4_ESM.xlsx]

## Sheet: Sheet1
	RT-PCR primers
	Dync1h1-FOR	AGGTGGCCTTTAACCGAGTG
	Dync1h1-REV	GCCAAATGCCAAACTGCTCA
	Tctex1-FOR	CGTCGACGAGGCTGTGTT
	Tctex1-REV	ATCGTCTTGTTCTCCCACCG
	Tctex3-FOR	GGTTGGCTTCAATGCTGATGA
	Tctex3-REV	GACCACTGCACAGGTCACAATG
	Dynlrb1-FOR	CGCTCTGGGAAGCAGAGG
	Dynlrb1-REV	GGTTAGGTCGTTTTGGGGGT
	Dynlrb2-FOR	GTCACAAAGGGGTCATCGGA
	Dynlrb2-REV	AGAAGATATTCCTTATCTGGGGCT
	Dynll1-FOR	GCCCATATCAAGAAGGAGTTTGA
	Dynll1-REV	ACAGAAGAATGGCCACCTGA
	Dynll2-FOR	GCTGCCTATATCAAGAAGGAATTTG
	Dynll2-REV	TCGTGTGTGACATAGCTGCC
	Gapdh-FOR	TTCACCACCATGGAGAAGGC
	Gapdh-REV	GGCATGGACTGTGTGGTCATGA
	qPCR primers
	Human Gapdh-RT-FOR	TCAAGGCTGAGAACGGGAAG
	Human Gapdh-RT-REV	CGCCCCACTTGATTTTGGAG
	Mouse Gapdh-RT-FOR	TTCACCACCATGGAGAAGGC
	Mouse Gapdh-RT-REV	GGCATGGACTGTGTGGTCATGA
	Human Dynlrb1-RT-FOR	GACCCCCAGAACGATCTCAC
	Human Dynlrb1-RT-REV	TCAGGAAATAGTCTTTATCTGGTGC
	Mouse Dynlrb1-RT-FOR	TGGAGGAAACACTCAAGAGGC
	Mouse Dynlrb1-RT-REV	TCTTGATGGGAATGCCTTCTGT
	siRNA
	Mouse Dynlrb1 RNAi sense	GCACUGUGCGUGAGAUUGATT
	Mouse Dynlrb1 RNAi antisense	UCAAUCUCACGCACAGUGCTC
	Human Dynlrb1 RNAi sense	UGGUUGCACCAGAUAAAGATT
	Human Dynlrb1 RNAi antisense	UCUUUAUCUGGUGCAACCATA
