# Supplementary material for: Distinct dynein complexes defined by DYNLRB1 and DYNLRB2 regulate mitotic and male meiotic spindle bipolarity
Source: Nat Commun. 2023 Mar 27;14:1715. doi: 10.1038/s41467-023-37370-7 (PMC10042829; doi:10.1038/s41467-023-37370-7)
Supplement: Supplementary file 8 — Source Data [file 41467_2023_37370_MOESM8_ESM.xlsx]

## Sheet: Fig. 1g
		Signal (%)
	Fraction	DYNLRB2	DYNC1H1	DYNLL1	DYNC1I1/2	DYNC1LI2	NUMA	ACTIN
	1	1.47242	0.80264	23.4544	2.0515	0.652197	2.84483	16.4878
	2	2.1297	0.403456	24.2355	2.79701	2.52858	1.29003	36.7436
	3	7.79371	0.645964	16.1853	3.51874	1.59448	0.749821	22.7184
	4	7.34757	1.30508	15.406	2.81469	2.3169	0.767536	9.39574
	5	2.21607	1.84862	6.5515	1.45954	1.78499	0.98906	6.61161
	6	1.27355	1.66401	1.54	1.25305	1.48986	2.74295	4.76624
	7	3.46971	5.66448	1.58923	6.77329	8.32871	4.59456	1.56516
	8	30.5571	61.1512	6.39785	49.8089	52.3989	39.8989	0.563317
	9	19.2079	18.4854	2.73767	15.0793	22.9124	20.0469	0.194729
	10	12.802	3.60563	0.954465	4.10033	4.00893	4.3001	0.0883314
	11	6.20126	1.14754	0.544689	4.05853	1.44799	3.78684	0.0296964
	12	2.85149	1.13167	0.23597	2.27477	0.332683	4.43872	0.0100716
	13	1.46383	1.25764	0.114434	3.05	0.115962	6.10485	0.13532
	14	1.21367	0.886672	0.0529628	0.960336	0.0874007	7.44489	0.69003

## Sheet: Fig. 2c
		WT	Dynlrb2-/-
	PD60 #1	4.46	1.36
	PD60 #2	5.899	1.67
	PD60 #3	3.75	1.19

## Sheet: Fig. 2e
		WT	WT	WT	Dynlrb2-/-	Dynlrb2-/-	Dynlrb2-/-
	PD7	1.048	1.988	4.501	2.03	4.405	2.3201
	n number	286	152	311	394	454	431
		WT	WT	WT	Dynlrb2-/-	Dynlrb2-/-	Dynlrb2-/-
	PD60	1.9835	2.1951	2.8846	20.431	20.826	19.4063
	n number	2067	820	936	1390	653	876

## Sheet: Fig. 2g
		WT 1	WT 2	WT 3	Dynlrb2-/- 1	Dynlrb2-/- 2	Dynlrb2-/- 3
	PD7	3.343	3.395	3.365	3.03	2.864	2.706
	n number	658	589	624	660	733	665
		WT 1	WT 2	WT 3	Dynlrb2-/- 1	Dynlrb2-/- 2	Dynlrb2-/- 3
	PD60	1.483	1.943	0.4629	19.014	11.507	13.326
	n number	1146	669	864	994	1008	923

## Sheet: Fig. 2h
		WT1	WT2	WT3		Dynlrb2-/- 1	Dynlrb2-/- 2	Dynlrb2-/- 3
	leptotene	8	4.03458	2.8		3.95634	3.27381	2.80374
	zygotene	10.7826	5.4755	6.8		6.82128	5.95238	4.36137
	pachytene	54.2609	74.3516	66.8		52.9332	63.6905	62.3053
	diplotene	22.6087	14.6974	22		21.4188	19.3452	23.3645
	metaphase I	4.34783	1.44092	1.6		14.8704	7.7381	7.16511
		n=575	n=347	n=250		n=733	n=336	n=321

## Sheet: Fig. 3b
	WT	Dynlrb2-/-
	2	5
	2	4
	2	6
	2	3
	2	5
	2	3
	2	4
	2	4
	2	4
	2	4
	2	4
	2	5
	2	3
	2	4
	2	3
	2	2
	2	4
	2	3
	2	3
	2	3
	3	3
	2	4
	2	2
	2	3
	4	4
	2	4
	2	5
	2	3
	2	5
	2	2
	2	2
	2	2
	2	2
	2	4
	2	2
	2	2
	2	2
	2	2
	2	2
	2	3
	3	2
	2	2
	3	2
	2	2
	2	4
	2	2
	2	3
	2	4
	2	4
	2	6
	2	3
	2	5
	2	5
	2	4
	2	3
	2	4
	2	7
	2	4
	2	4
	2	4
	2	3
	2	5
	2	4
	2	3
	2	2
	2	2
	2	4
	2	4
	2	3
	2	3
	2	6
	2	5
	2	7
	2	2
	2	5
	2	4
	2	2
	2	3
	2	4
	2	3
	2	3
	2	3
	2	4
	2	6
	2	4
	2	2
	2	4
	2	2
	2	4
	2	2
	2	3
	2	3
	2	3
	2	2
	2	5
	2	6
	2	2
	2	4
	2	2
	2	3
	2	2
	2	4
	2	2
	2	5
	2	2
	3	5
	2	5
	2	6
	3	3
	2	4
	2	3
	2	4
	2	3
	2	3
	2	2
	2	2
	2	4
	2	3

## Sheet: Fig. 3c
	Width			Length			Angle
	WT	Dynlrb2-/-		WT	Dynlrb2-/-		WT	Dynlrb2-/-
	5.207	8.719		6.437	8.433		0	0
	6.283	9.301		6.056	7.358		0	0.2
	6.295	7.72		6.327	10.185		0	0
	6.309	8.711		6.403	10.079		0	0
	5.798	6.545		5.612	7.15		0.33	13.2
	6.249	9.383		5.364	11.453		0	15.4
	6.746	9.254		5.709	11.082		0	9.2
	5.75	8.516		6.257	10.17		0	0
	6.158	8.314		5.97	9.202		0	5.6
	6.504	8.31		5.447	11.022		0	9.53
	6.709	8.481		6.321	9.767		0	1.13
	6.51	9.806		6.151	10.118		0	15.2
	6.689	9.511		6.959	8.847		0	0.34
	6.678	10.036		6.355	10.172		0	4.8
	6.085	9.383		6.621	8.526		0	16.2
	7.202	6.931		6.51	10.651		0	10.2
	5.581	8.818		7.558	11.797		0	0.2
	6.722	9.221		7.113	11.379		0	4.2
	6.308	9.04		6.398	10.511		0	5.4
	7.31	10.479		7.203	8.614		0	0
	7.094	10.829		6.365	11.394		0	0.9
	6.735	7.099		7.531	10.914		0	4.2
	7.863	10.673		6.9	11.305		0	5.9
	6.911	7.878		5.546	10.035		0	2.3
	6.463	9.271		6.292	10.952		0	14.9
	7.945	7.933		7.086	10.41		0	19.4
	7.177	7.954		5.378	7.104		0	15.2
	10.246	6.531		5.837	7.063		0	7.5
	8.945	7.903		6.632	7.838		0	0
	8.278	7.645		7.497	7.497		0	0
	7.217	10.319		5.402	8.808		0	3.55
	7.608	6.102		5.119	7.958		0	0
	6.724	6.771		4.766	7.219		0	18
	5.949	6.6		5.943	5.634		0	4.5
	6.625	6.887		4.686	5.855		0	0
	7.157	7.819		5.579	7.104		0	17
	7.707	7.683		6.866	6.076		0	12
	7.428	7.344		5.152	8.645		0	0
	7.5	8.132		4.818	8.32		0	7.5
	5.174	9.056		4.286	8.322		0	0
	5.519	6.311		5.837	6.939		0	12.5
	5.907	5.541		6.759	6.036		0	0
	6.249	6.531		6.531	7.975		0	15
	4.867	7.422		6.4	7.386		9	0
	6.088	6.796		6.076	7.839		0	3.9
	6.52	5.796		6.443	7.895		0	0
	6.233	7.048		6.559	8.984		0	0
	5.394	7.51		6.148	8.76		0	11.2
	6.626	8.322		6.601	7.511		0	0
	5.361	5.974		6.381	8.42		0	0
	5.372	6.028		7.295	7.048		3.5	0
	5.779	7.454		6.497	7.628		0	0
	6.136	7.59		6.598	8.015		0	0
	6.368	8.214		7.341	7.864		0	0
	5.293	6.754		6.119	9.63		0	0
	6.132	6.837		5.003	9.117		0	5.5
	4.114	6.996		6.953	8.897		0	0
	5.921	4.603		6.648	9.749		0	1.33
	5.765	7.776		5.499	7.562		0	4.97
	6.105	9.784		6.013	6.937		0	0
	7.233	8.549		6.114	6.496		0	8
	5.081	8.729		7.235	5.828		5.2	11.4
	6.577	7.152		5.011	8.054		1.8	4.3
	5.885	6.542		6.315	4.877		0	8.6
	6.489	5.638		7.383	6.62		0	10.2
	5.384	7.364		5.3	5.827		0	8.2
	6.558	7.695		6.379	5.821		0	1.2
	6.195	7.96		6.12	6.143		0	11.6
	5.974	7.267		5.786	5.395		0	5.6
	6.278	8.061		5.983	7.568		0	18.8
	5.89	8.99		5.785	7.039		0	4.2
	5.881	9.23		6.235	5.786		0	3.3
	6.389	8.616		6.152	6.999		0	5.4
	6.338	9.04		5.981	8.019		0	0
	6.369	7.596		5.998	8.121		0	14.1
	6.233	8.837		5.768	5.759		0	16.9
	7.446	6.323		6.47	7.596		8.5	19.5
	5.263	7.179		5.89	6.57		0	7.9
	6.853	7.708		6.486	7.617		0	0
	6.234	8.309		5.799	7.27		9.3	0
	6.617	7.661		6.655	8.553		0	22
	6.756	9.172		6.344	6.834		0	0
	6.805	9.524		5.983	7.054		0	4.2
	7.477	9.219		5.642	6.68		0	7
	6.913	6.84		5.675	5.865		0	8.21
	6.716	6.928		7.037	6.358		0	15.2
	7.105	9.998		5.563	9.637		0	13
	6.672	11.146		6.315	12.225		0	0
	5.962	10.915		7.073	7.85		0	13.4
	6.476	8.961		5.357	7.539		0	11.1
	6.455	12.081		7.064	6.727		0	10.7
	7.515	10.125		6.159	8.49		0	1.5
	5.908	12.463		5.38	9.929		0	10.4
	6.805	9.21		5.498	8.736		0	4.3
	5.908	7.05		4.606	6.978		0	9.9
	6.849	6.919		7.763	8.054		0	0
	5.781	6.464		8.786	7.096		0	0
	5.195	6.494		8.21	7.098		0	14.2
							0	0
							0	11.2

## Sheet: Fig. 3d
		bipolar / aligned	bipolar / misaligned	multipolar / misaligned
	WT1	92.68	4.88	2.44	n=40
	WT2	95	2.5	2.5	n=37
	WT3	89.19	10.81	0	n=41
	KO1	2.59	22.07	75.34	n=71
	KO2	5.64	15.49	78.87	n=45
	KO3	13.33	31.11	55.56	n=77

## Sheet: Fig. 3e
	WT			Dynlrb2-/-
	no attachment	lateral attachment		no attachment	lateral attachment
	0	0		2	4
	0	0		5	4
	0	0		6	3
	0	0		1	1
	0	0		4	3
	0	0		4	4
	0	0		0	4
	0	0		1	2
	0	0		2	4
	0	0		1	2
	0	0		1	0
	0	1		1	3
	0	0		1	2
	0	0		2	3
	0	0		3	2
	0	0		3	2
	0	0		2	1
	0	0		2	1
	1	0		2	4
	0	0		2	3
	0	0		2	4
	0	0		1	1
	0	0		3	1
	1	0		0	4
	0	0		0	6
	0	0		0	1
	0	0		0	3
	0	0		0	4
	0	0		0	4
	0	0		0	2
	0	0		0	2
	0	0		0	3
	0	0		0	3
	2	0		7	1
	0	0		1	2
	0	0		0	2
	0	0		2	1
	0	0		1	0
	0	0		2	1
	1	0		0	2
	0	0		0	0
	0	0		3	0
	0	0		2	4
	0	0		2	3
	0	0		2	2

## Sheet: Fig. 3f
	WT	Dynlrb2-/-
	0.407873	22.575
	0.981489	15.8227
	0.79749	9.03229
	0.916152	4.23126
	0.168626	15.7855
	0.234203	12.8456
	1.06748	5.76499
	0.464562	8.49519
	0.048042	10.9033
	0.145326	12.2873
	0.500353	13.3147
	1.52796	12.9614
	2.11719	7.90211
	0.025462	12.0041
	0.968758	6.5411
	1.75304	11.4197
	0.865468	10.2934
	2.53131	11.2095
	0.651684	19.4998
	0.05741	8.44931
	1.32955	7.9552
	0.564728	10.3445
	0.249576	6.95353
	0.194568	11.1918
	0.237806	8.08803
	0.004564	6.76353
	1.0634	9.51943
	0.073744	5.79405
	3.55387	6.52524
	2.85559	8.13536
	2.49192	7.46662
	0.940654	5.67659
	2.70546	6.65808
	1.83687	9.85116
	2.41024	6.50434
	1.87146	5.51109
	0.042517	7.19542
	1.69875	7.82429
	1.17606	9.55138
	2.14385	8.94486
	2.32785	11.3998
	1.8681	7.09478
	0.241889	7.27878
	0.502515	8.12695
	0.90198	13.5299
	1.36726	6.09407
	0.063175	9.616
	0.376886	6.77842
	0.125869	5.77604
	0.047801	4.29251
	0.025462	12.3743
	0.414599	7.85335
	1.27382	5.18729
	1.38143	4.82073
	0.585146	4.64177
	1.987	6.46207
	1.94304	8.52329
	2.72612	8.06353
	0.818868	3.06577
	0.572415	4.31341
	0.946178	4.86829
	1.36894	2.11215
	1.6829	3.04127
	0.018736	7.72844
	0.307946	7.45989
	0.318275	4.50942
	0.472969	5.07679
	0.121545	2.52242
	0.222673	5.06934
	0.201054	4.41334
	1.8227	6.51612
	0.814785	2.30672
	2.06891	4.75227
	0.339414	12.6417
	2.19886	7.53844
	1.88827	6.28696
	1.32138	8.28741
	0.618535	6.37295
	0.736477	7.97177
	0.685553	6.29296
	0.130913	5.35423
	0.00048	7.89227
	0.229639	7.04649
	0.271675	8.91915
	1.2438	4.06119
	0.110015	6.71573
	0.403069	6.35686
	0.098005	5.59084
	1.53973	7.96841
	0.140522	4.53656
	0.8328	5.65761
	2.34034	11.8538
	0.817187	11.9169
	2.39199	6.02609
	1.59906	3.97976
	1.45158	5.49451
	0.319476	3.93821
	1.51331	8.61385
	2.04081	4.87117
	1.01223	4.61199
	4.40517	5.92184
	2.63388	6.29897
	2.28173	3.46019
	2.9178	4.37634
	1.37087	6.36166
	0.676665	5.50244
	0.876038	5.31147
	1.40401	7.69337
	0.657208	4.39364
	0.453272	3.99153
	4.39604	16.3039
	3.40518	0.900779
	1.51739	5.91968
	0.419643	3.01797
	1.47439	4.54113
	1.40305	3.19668
	1.43284	7.45124
	0.643276	9.14255
	1.41627	7.3554
	1.7086	6.11761
	3.61345	6.70636
	1.32042	12.0279
	1.51859	16.2575
	0.305064	4.18778
	3.12486	2.87505
	1.90461	11.2617
	0.371842	19.9382
	3.71698	9.85717
	0.259665	12.8211
	0.639433	6.31386
	0.048042	8.14016
	0.354066	13.3997
	0.244531	6.43685
	0.063895	11.0671
	0.204177	14.0224
	0.258944	15.3334
	0.351424	10.6914
	0.639193	8.89033
	1.45662	12.9244
	1.06244	10.8113
	1.92358	7.68977
	1.50923	9.5939
	1.30337	5.77195
	1.81621	6.38064
	1.40425	5.60333
	1.38264	8.43297
	2.33242	10.3474
	0.25414	7.16828
	0.134997	8.8985
	0.551517	6.50987
	0.26639	3.20029
	1.02377	3.39197
	0.147247	8.78488
	0.256542	7.64293
	0.590431	8.16298
	0.631026	3.37228
	0.153973	8.49567
	0.234683	7.08349
	0.263988	6.8219
	0.870273	8.46925
	0.363915	14.4519
	1.77826	5.66914
	0.788842	9.97439
	0.268552	13.1132
	0.175592	8.03375
	0.528217	8.0251
	0.20778	9.10363
	0.453272	7.91629
	0.570013	8.73732
	0.402828	12.2638
	0.700446	8.64339
	1.9392	6.41018
	0.915672	19.8054
	0.883244	13.6652
	0.665856	15.7639
	0.140281	8.94678
	0.10449	15.6459
	0.065096	14.6909
	0.319476	14.8194
	0.09248	8.66525
	0.604603	9.714
	0.299779	9.15023
	0.3238	8.25858
	0.251978	7.41185
	0.499392	12.523
	0.297377	8.81418
	0.349502	11.3128
	1.14603	9.58693
	0.669459	13.2213
	0.32332	6.16805
	1.22312	10.4015
	1.10227	9.44809
	0.128184	10.8238
	0.574854	8.43081
	1.52466	11.2631
	0.614947	15.1364
	0.533067	10.621
	1.59638	4.67949
	0.438199	6.57353
	2.12718	10.6996
	0.17336	53.5512
	1.113	40.8214
	0.424646	81.4723
	0.130443	49.3081
	1.41229	71.9539
	0.708685	56.766
	0.385118	58.9067
	0.810329	50.1117
	1.88832	51.5183
	1.32363	64.1261
	2.06112	71.5473
	3.25656	86.0349
	0.116326	75.1178
	1.57661	46.8201
	0.459657	71.0408
	0.099385	39.9495
	0.985948	58.4007
	2.53489	47.937
	0.025411	56.5113
	1.58339	91.8682
	1.80757	35.3349
	0.07228	31.4187
	0.377777	13.6096
	0.011294	10.4394
	0.718285	13.4012
	0.140043	27.5936
	0.178442	33.0908
	1.50829	28.1356
	0.756684	32.8773
	0.543796	16.8972
	0.442152	23.9699
	0.901244	16.3551
	1.257	19.9663
	2.61112	21.0804
	1.93914	13.3182
	0.39133	31.8169
	1.40608	16.7227
	0.101644	10.1785
	1.15705	23.5086
	0.005082	30.7569
	0.262581	27.2361
	1.86347	22.8366
	0.396412	10.6179
	0.679886	33.3489
	1.41285	36.4586
	0.552266	36.501
	0.824447	18.2079
	1.81548	24.4471
	1.58339	35.358
	2.18478	22.6649
	0.165454	25.0259
	0.315661	29.636
	1.3338	22.1748
	0.506526	21.1222
	0.705297	38.7275
	2.15937	22.094
	0.524596	11.9804
	0.622288	27.5975
	1.23328	26.6172
	0.6093	35.8792
	0.003388	47.3701
	0.499185	27.9493
	0.119149	28.2062
	0.105032	39.3487
	0.219664	24.608
	0.029929	37.6902
	0.579936	47.3311
	0.476598	30.2357
	0.1903	29.0792
	0.17223	46.889
	6.57299	42.1382
	0.78266	55.9319
	0.15529	55.7264
	0.524596	30.4447
	0.09035	29.7106
	0.506526	43.5121
	0.037834	28.0284
	0.023152	49.7147
	0.579371	51.2693
	0.210064	26.4506
	0.396977	21.9879
	1.34904	42.2213
	0.652216	30.19
	0.742567	15.4284
	1.09211	18.7296
	0.607041	26.9667
	0.001694	27.9024
	0.465304	15.8378
	1.95439	20.077
	0.252416	30.8998
	1.10848	27.6303
	2.60774	34.1688
	0.041222	40.8225
	1.7415	6.10768
	0.660122	34.7589
	0.030493	38.4491
	0.687227	37.6456
	0.503703	28.5484
	1.03621	27.4287
	0.052516	11.9725
	1.34001	72.086
	0.040093	45.2107
	0.025976	45.2017
	0.390765	25.1693
	0.23604	39.6322
	0.564125	31.7502
	0.456269	34.179
	0.032187	32.4764
	1.2841	25.162
	0.951502	27.2417
	0.514997	35.6093
	0.221358	37.8523
	2.7794	29.7032
	0.575419	22.6141
	0.09148	21.0945
	0.926091	37.5208
	1.90187	29.9364
	1.9894	22.9642
	0.852681	33.3432
	0.560172	34.8769
	1.12769	49.6774
	0.592924	51.747
	2.80877	46.1385
	1.49473	35.432
	1.28184	39.6423
	2.42534	37.8946
	1.08194	26.4947
	1.38575	30.7733
	0.605912	29.5558
	2.10799	29.5321
	1.87703	27.0469
	0.022023	26.6053
	0.50822	28.3536
	1.64042	44.9973
	0.374389	34.3484
	0.45401	24.3025
	0.215147	24.7227
	0.520644	40.9665
	1.14632	38.4192
	0.005082	49.3002
	1.65115	17.5489
	2.20285	33.9209
	0.967313	52.2101
	0.105597	31.8146
	0.319614	42.3579
	0.4094	45.9623
	2.2661	25.4088
	0.201594	46.5948
	0.520079	22.6971
	3.33449	24.6159
	7.5962	29.3746
	2.36718	32.2223
	1.73755	24.0829
	2.09104	54.9821
	1.87082	53.6963
	1.62066	29.1911
	1.2186	25.0304
	0.751037	31.8756
	0.098821	53.4857
	2.77432	46.9918
	1.2474	45.8093
	1.86065	30.077
	0.333731	28.0622
	0.097691	31.0799
	0.31792	29.8924
	1.49699	33.1213
	1.57548	21.0646
	1.79515	16.1761
	0.696827	19.0458
	0.316226	32.298
	1.90018	35.4038
	0.460222	29.649
	0.153596	43.1982
	0.689486	34.638
	0.787177	23.3928
	0.211194	32.4646
	2.88218	29.5734
	0.931738	33.9079
	0.14456	38.8314
	2.67211	29.8664
	0.333731	40.4984
	0.357448	48.4741
	0.342202	47.9851
	5.18667	53.6415
	1.58282	35.9284
	2.18987	34.2665
	1.50716	32.0631
	0.164889	27.6715
	1.29879	30.0494
	0.080751	59.7537
	3.68422	53.8578
	2.37561	37.2819
	2.93817	51.8871
	1.52541	41.909
	0.720911	49.4363
	0.735277	25.546
	0.166188	45.2
	0.022855	65.4244
	0.167821	27.4292
	1.41179	32.1235
	0.74997	21.3319
	0.631777	28.6605
	0.265771	15.4937
	0.134844	23.8129
	0.243242	22.6738
	0.172718	24.7288
	1.81893	18.5357
	0.933463	28.0786
	2.6009	21.6489
	0.276545	26.2705
	1.32004	19.1796
	0.409431	23.6895
	0.747684	32.9428
	0.394738	28.7689
	1.22242	15.6266
	1.52377	33.3637
	1.94626	23.6846
	0.025467	16.7188
	0.547867	16.9169
	0.074442	22.249
	0.09044	23.8815
	1.08235	18.2112
	0.6259	15.7262
	0.422817	17.567
	0.431633	19.3836
	0.068891	16.0928
	1.25702	20.8333
	0.979826	29.8117
	1.99426	16.6534
	0.004897	13.6372
	0.185452	15.6801
	1.24135	22.7799
	0.327479	27.5997
	0.055178	20.0882
	2.56466	18.4162
	0.240304	20.7425
	0.105786	25.959
	1.53096	21.9633
	0.279484	23.9664
	0.187411	24.607
	0.519461	20.4575
	0.173371	29.5936
	2.19441	15.3896
	0.448611	15.5443
	0.453835	14.9811
	0.075421	21.0347
	0.52142	18.6748
	0.454488	13.4528
	3.60847	15.4986
	0.148557	13.0923
	0.405839	22.1775
	0.271974	31.2999
	1.2962	22.662
	0.32552	30.8053
	0.203083	24.3262
	1.12447	16.1085
	1.42386	20.9923
	0.348375	22.8524
	0.570722	16.1493
	0.732012	15.9479
	0.70426	16.6414
	11.308	20.4627
	5.92434	31.0893
	5.67946	23.9027
	4.48154	10.4937
	2.34427	24.2263
	0.277851	20.3909
	0.068565	22.1168
	1.63674	13.5759
	1.78791	20.7667
	0.082604	18.3062
	2.0674	19.2253
	0.651694	22.9402
	0.235733	25.8255
	1.93973	31.1778
	0.575619	23.8054
	0.095338	38.4284
	0.001632	34.5685
	0.655938	31.1941
	0.354579	30.5963
	0.720911	21.9205
	0.425103	29.02
	0.324541	25.8542
	0.68369	26.2463
	0.899507	20.609
	0.551785	29.8816
	0.500851	25.8793
	0.616432	28.1113
	3.48865	34.512
	2.28452	26.8174
	1.86823	21.6473
	0.057464	20.4699
	0.414328	30.323
	0.202756	28.349
	0.331724	31.8135
	2.79353	22.7962
	1.27531	23.1394
	2.75337	17.7697
	1.02586	27.4133
	0.326826	23.1733
	2.04781	19.7105
	0.64647	33.2096
	1.38632	24.1972
	0.735604	23.6794
	1.02488	27.6127
	0.202756	5.87634
	0.197532	23.5165
	0.144313	34.6945
	0.31997	21.2293
	0.549826	23.8691
	0.478322	14.3023
	0.334989	26.1967
	0.399309	17.2598
	0.609249	27.0263
	0.46363	20.3076
	0.653979	20.8555
	0.439795	10.5149
	0.295482	21.66
	0.005877	26.8696
	0.566804	14.2367
	0.504116	21.5447
	0.177289	20.5711
	0.124723	20.6867
	2.43177	21.1637
	0.419226	20.6361
	0.017304	17.5611
	0.026446	24.4114
	0.715687	23.3235
	0.212225	20.0886
	0.333356	31.6933
	0.368945	27.8139
	0.334989	33.7797
	0.634716	19.3389
	0.032976	32.0038
	0.414655	11.274
	0.15672	27.4665
	0.104806	26.9441
	0.263812	29.9106
	0.290585	21.723
	0.340866	16.8849
	0.220387	26.3583
	0.591618	15.084
	3.50595	23.3274
	3.0038	15.8741
	0.640919	26.0302
	1.89729	24.4349
	1.63413	26.551
	0.60729	25.8568
	0.07738	26.3433
	0.401268	29.3112
	0.104153	23.6347
	0.075421	31.376
	1.34975	22.6108
	2.24893	39.8072
	0.595209	33.5221
	1.42419	31.438
	2.52058	28.745
	2.68252	25.8503
	3.56472	28.2537
	1.74286	27.5403
	1.00595	24.2929
	2.56531	38.8443
	1.497	22.9477
	0.423797	20.2094
	0.724503	25.769
	0.396044	24.9201
	2.0847	13.4681
	1.37979	22.7436
	0.00555	22.1279
	1.4255	19.5557
	0.202756	26.0762
	0.225285	22.6219
	0.236059	25.1522
	1.55316	37.2164
	1.5179	24.3729
	1.338	24.1296
	0.459059	21.4158
	0.402901	12.5745
	2.15359	19.5919
	0.923341	15.1019

[truncated: 37 more sheets: Fig. 3g, Fig. 4a, Fig. 4b, Fig. 4c, Fig. 5a, Fig. 5d, Fig. 5f, Fig. 5g, Fig. 5i, Fig. 6i, Fig. 6k, Fig. 6l, Fig. 6m, Fig. 7a, Fig. 7b, Fig. 7c, Fig. 7d, Fig. 7e, Fig. 7g, Fig. 7h …]
